# Supplementary material for: Folate Deficiency Enhanced Inflammation and Exacerbated Renal Fibrosis in High-Fat High-Fructose Diet-Fed Mice
Source: Nutrients. 2023 Aug 17;15(16):3616. doi: 10.3390/nu15163616 (PMC10458828; doi:10.3390/nu15163616)
Supplement: Supplementary file 1 [file nutrients-15-03616-s001.zip]

Archive with 1 entries (1 files):
- nutrients-2549595-supplementary.pdf
